# Supplementary material for: Studies of Vietnamese pteridophyte flora 4: topotype project
Source: PhytoKeys. 2026 May 27;275:115–32. doi: 10.3897/phytokeys.275.194552 (PMC13234561; doi:10.3897/phytokeys.275.194552)
Supplement: Supplementary material 1 — List of 250 basionyms of Vietnamese pteridophytes [file phytokeys-275-115_article-194552__-s001.csv]

basionym	original locality	interpreted locality	herbarium	year published	protologue	voucher	year collected	decimalLatitude	decimalLongitude	geodeticDatum	coordinateUncertaintyInMeters
Acrostichum dichotomum L.	Cochinchina	Hồ Chí Minh City, Côn Sơn Island	BM	1753	Sp. Pl. 2: 1068	Cuninghame s.n.	1703	8.7	106.62	WGS 84	7742
Adiantum annamense Ching	Nui Han heo près Nhatrang, Presqu'ile en face Ninh-Hoa	Khánh Hòa Province, Nha Trang City, Hang Heo	K, P!	1957	Acta Phytotax. Sin. 6: 315	Poilane 4764	1922	12.329	109.21	WGS 84	41
Adiantum balansae Baker	Tonkin, Dong Son	Hà Nội City, Ba Vì National Park	LE, K, P!	1890	J. Bot. 28: 263	Balansa 134	1886	21.02	105.41	WGS 84	12377
Adiantum bonii Christ	Tonkin, Lạng Sơn	Lạng Sơn Province	BM, P!	1894	Journ. de Bot. 8: 150	Bon 5260	1892	21.9	106.7	WGS 84	80615
Adiantum caudatum L. var. angustilobatum Bonap.	Hanoi	Hà Nội City, Ba Vì National Park	P!	1918	Notes Pteridol. 7: 173	d'Alleizette 498T	1908	21.02	105.41	WGS 84	12377
Adiantum caudatum L. var. latilobatum Bonap.	Tonkin, Dap-Cau	Thái Nguyên Province, Nà Phặc Commune	P!	1918	Notes Pteridol. 7: 174	d'Alleizette 499T	1909	22.4	105.89	WGS 84	8015
Adiantum induratum Christ	Massif du Lang-Bian	Lâm Đồng Province, Bidoup Nui Ba National Park	P!	1908	J. Bot. (Morot) sér. 2, 1: 233, 265	Eberhardt 4	1906	12.2	108.5	WGS 84	25598
Adiantum klossii Gepp	Daban, 650 ft, Phanrang province, south Annam	Ninh Thuận Province, Vườn quốc gia Núi Chúa	BM	1921	Journ. Nat. Hist. Siam 4: 159	Kloss s.n.	1918	11.7	109.16	WGS 84	12376
Adiantum semiorbiculatum Bonap.	Sud-Annam, Balap prov de Phanrang	Ninh Thuận Province, Vườn quốc gia Núi Chúa	BM, P!	1921	Notes Pteridol. 13: 105	Poilane 85	1919	11.7	109.16	WGS 84	12376
Alsophila podophylla Hook. var. procumbens Tutcher	Ouonbi Village	Quảng Ninh Province, Uông Bí District, Mt. Yên Tử	P [01356906] [01559679]	1905	J. Linn. Soc., Bot. 37: 68	Balansa 33	1885	21.16	106.71	WGS 84	9917
Alsophila rheosora Baker	Mont Bavi	Hà Nội City, Ba Vì National Park	K, P!	1890	J. Bot. 28: 262	multiple syntypes	1886	21.02	105.41	WGS 84	12377
Angiopteris annamensis C.Chr. & Tardieu	Mt, Bana, Annam	Đà Nẵng City, Bà Nà – Núi Chúa Nature Reserve	BM, P!	1935	Notul. Syst. (Paris) 5: 11, t. 1 (3–5)	Clemens & Clemens 3725	1927	15.99	107.99	WGS 84	6591
Angiopteris cochinchinensis de Vriese	Tourane	Đà Nẵng City	UC, P!	1853	Monogr. Marattiac. 23, pl. 3–4, f. 22	Gaudiehaud 3	1838	15.8	108.1	WGS 84	97003
Angiopteris confertinervia Ching ex C.Chr. & Tardieu	Prov, Thai-Nguyên, Dôn-Du	Tam Đảo National Park	BM, P!	1935	Notul. Syst. (Paris) 5: 11, t. 2 (9–10)	Eberhardt 5189	1919	21.5	105.6	WGS 84	21052
Angiopteris magna Ching ex C.Chr. & Tardieu	Cochinchina	Hồ Chí Minh City, Côn Sơn Island	BM, P!	1935	Notul. Syst. (Paris) 5: 12, t. 2 (7–8)	Pierre s.n.	1865	8.7	106.62	WGS 84	7742
Angiopteris repandula de Vriese var. latemarginata Ching ex C.Chr. & Tardieu	Tonkin, Dong Dang	Lạng Sơn, Đồng Đăng	P!	1935	Notul. Syst. (Paris) 5: 8	multiple syntypes	1886	21.94	106.73	WGS 84	8734
Antrophyum annamense C.Chr. & Tardieu	Annam, Bana	Đà Nẵng City, Bà Nà – Núi Chúa Nature Reserve	BM, P!	1938	Notul. Syst. (Paris) 7: 13	Poilane 7299	1923	15.99	107.99	WGS 84	6591
Antrophyum callifolium Blume var. germainii C.Chr. & Tardieu	Cochinchina, Poulo Condor	Hồ Chí Minh City, Côn Sơn Island	BM, P!	1938	Notul. Syst. (Paris) 7: 13	Germain 2	1867	8.7	106.62	WGS 84	7742
Antrophyum nambanense C.W.Chen	Lam Dong, Nam Ban Protection Forest	Lâm Đồng Province, Phú Sơn Lâm Hà Commune, Nam Ban Protection Forest	P!, SGN!, SING!, TAIF!	2020	Syst. Bot. 45: 457	Chen Wade5970	2019	11.91	108.17	WGS 84	1641
Antrophyum superficiale Christ	Massif du Lang-Bian, Djirin, 1400 m	Lâm Đồng Province, Bidoup Nui Ba National Park	BM, P!	1908	J. Bot. (Morot) sér. 2, 1: 240, 273	Eberhardt 183	1906	12.2	108.5	WGS 84	25598
Antrophyum vittarioides Baker	Mont Bavi	Hà Nội City, Ba Vì National Park	B, K, P!	1890	J. Bot. 28: 267	Balansa 1921	1888	21.02	105.41	WGS 84	12377
Arachniodes daklakensis Li Bing Zhang, N.T.Lu & X.M.Zhou	Dak Lak, Chu Yang Sin National Park	Đắk Lắk Province, Chu Yang Sin National Park	PHH, CDBI, MO	2018	Phytotaxa 376: 126	Zhang et al. 8967	2015	12.4	108.4	WGS 84	17001
Arachniodes longicaudata Li Bing Zhang, N.T.Lu & Liang Zhang	Nghe An Province, Pumat National park	Nghệ An Province, Pù Mát National park	VNMN, CDBI, MO	2018	Phytotaxa 376: 130	Zhang et al. 7189	2014	19	104.7	WGS 84	31984
Arachniodes quangnamensis Li Bing Zhang, N.T.Lu & Liang Zhang	Quang Nam, Song Thanh Nature reserve	Quảng Nam Province, Sông Thanh National Park	VNMN, CDBI, MO	2018	Phytotaxa 376: 130	Zhang et al. 7926	2014	15.4	107.6	WGS 84	30675
Arachniodes vietnamensis Liang Zhang, N.T.Lu & T.T.Nguyen	Lam Dong, Bidoup-Nui Ba National Park	Lâm Đồng Province, Bidoup Nui Ba National Park	PHH, CDBI, MO	2021	Phytotaxa 522: 260	Zhang et al. 8602	2015	12.2	108.5	WGS 84	25598
Archangiopteris cadieri C.Chr. & Tardieu	Regine de Cua Tung, Annam	Quang Tri Province, Cửa Tùng Commune	BM, P!	1935	Notul. Syst. (Paris) 5: 5	Cadière s.n.	1904	17.05	107.09	WGS 84	6484
Archangiopteris subintegra Hayata	Inter Chapa et Mueng-Xen	Lào Cai Province, Tả Phìn Commune, Móng Sến	TI	1919	Bot. Gaz. 67: 90	Hayata s.n.	1917	22.41	103.88	WGS 84	3154
Archangiopteris tamdaoensis Hayata	Tonkin, Tam Dao	Tam Đảo National Park	TI	1919	Bot. Gaz. 67: 91	Hayata s.n.	1917	21.5	105.6	WGS 84	21052
Aspidium aculeatum Sw. var. tonkinense Christ	Tonkin, rochers eleves du tunnel de Lung-Chi	Cao Bằng Province, Thông Nông Commune, Lũng Chi	P!	1898	Bull. Sci. France et Belg. 28: 268, pl. 12: 6	Billet s.n.	1892	22.79	105.98	WGS 84	8828
Aspidium balansae C.Chr.	Forêts du mont Bavi, près de la pagode de Dein-Touan	Hà Nội City, Ba Vì National Park, Đền Thượng	K, P!	1906	Ind. Fil. 66	Balansa 1857	1887	21.02	105.41	WGS 84	12377
Aspidium cadieri Christ	Quang Binh, Song Gianh	Quảng Trị Province, Phong Nha – Kẻ Bàng National Park	BM, P!	1905	J. Bot. (Morot) 19: 62	Cadiere 85	1903	17.5	106.1	WGS 84	35332
Aspidium distans (D.Don) Christ var. cadieri Christ	Quảng Trị, Liem Cong	Quảng Trị Province	P!	1905	J. Bot. (Morot) 19: 63	Cadière 91	1903	17.3	106.5	WGS 84	123309
Aspidium trichotomum Fée	Tourane	Đà Nẵng City	K, NY, P!, RB	1852	Mém. Foug. 5: 295	Gaudiehaud 24	1837	15.8	108.1	WGS 84	97003
Asplenium anguineum Christ	Massif du Lang-Bian	Lâm Đồng Province, Bidoup Nui Ba National Park	P!	1908	J. Bot. (Morot) sér. 2, 1: 232, 265	Eberhardt 96	1908	12.2	108.5	WGS 84	25598
Asplenium annamense Christ	Massif du Tam-Dao, 900 m	Tam Đảo National Park	P!	1908	J. Bot. (Morot) sér. 2, 1: 232, 264	Eberhardt s.n.	1908	21.5	105.6	WGS 84	21052
Asplenium billetii Christ	Tonkin, Cao Bang, Trung-Khan-Phu	Cao Bằng Province, Trùng Khánh Commune, Ngọc Khê	P!	1898	Bull. Sci. France et Belg. 28: 267, pl. 12: 4 & 5	Billet s.n.	1892	22.83	106.48	WGS 84	9397
Asplenium colaniae Tardieu	Quảng Bình, Cu Lac, sur rochers calcaires	Quảng Trị Province, Phong Nha – Kẻ Bàng National Park	P!	1933	Bull. Mus. Natl. Hist. Nat., sér. 2. 5: 482	multiple syntypes	1886	17.5	106.1	WGS 84	35332
Asplenium confusum Tardieu & Ching	Cochinchina	Hồ Chí Minh City, Côn Sơn Island	MICH, P!	1935	Notul. Syst. (Paris) 5: 148, pl. 4, f. 3, pl. 7.	Thorel s.n.	1862	8.7	106.62	WGS 84	7742
Asplenium eberhardtii Tardieu	Lang Bian	Lâm Đồng Province, Bidoup Nui Ba National Park	P!	1933	Bull. Mus. Natl. Hist. Nat., sér. 2. 5: 484	Eberhardt 1888	1912	12.2	108.5	WGS 84	25598
Asplenium grevillei Wall. var. grossidentatum Bonap.	Tonkin, Bao Lac, Kim Hi, Rochers calcaires,	Cao Bang Province, Bảo Lạc Commune	P!	1923	Notes Pteridol. 14: 118	Bourret 145	1921	22.93	105.63	WGS 84	10447
Asplenium humbertii Tardieu	Tonkin, Than-moi	Lạng Sơn Province, Khu Dự trữ Thiên nhiên Hữu Liên	P!	1932	Asplen. Tonkin 25, 181, pl. 2, f. 1–2	Balansa 68	1886	21.67	106.34	WGS 84	10520
Asplenium lepidorachis Baker	Mont Bavi	Hà Nội City, Ba Vì National Park	B, BR, LE, K, P!	1890	J. Bot. 28: 264	Balansa 1833	1886	21.02	105.41	WGS 84	12377
Asplenium megaphyllum Baker	Mont Bavi	Hà Nội City, Ba Vì National Park	BM, K, P!	1890	J. Bot. 28: 264	Balansa 1846	1886	21.02	105.41	WGS 84	12377
Asplenium melanolepis Baker	Mont Bavi	Hà Nội City, Ba Vì National Park	K, P!	1890	J. Bot. 28: 264	Balansa 1919	1886	21.02	105.41	WGS 84	12377
Asplenium nephrolepioides Christ	Massif du Tam-Dao, 900 m	Tam Đảo National Park	P!	1908	J. Bot. (Morot) sér. 2, 1: 232, 264	Eberhardt s.n.	1908	21.5	105.6	WGS 84	21052
Asplenium platyphyllum Baker	Sontay, dans les Haies	Hà Nội City, Ba Vì National Park	B, K, P!	1890	J. Bot. 28: 264	Balansa 1847	1886	21.02	105.41	WGS 84	12377
Asplenium protractum Tardieu & C.Chr.	Annam, Massif du Lang-Bian	Lâm Đồng Province, Bidoup Nui Ba National Park	BM, P!	1934	Bull. Mus. Natl. Hist. Nat., sér. 2. 6: 107, f. 1–2	Eberhardt s.n.	1906	12.2	108.5	WGS 84	25598
Asplenium pseudolaserpitiifolium Ching ex Tardieu & Ching	Tonkin, massif du Pia Ouac	Cao Bằng Province, Phia Oac-Phia Den National Park	K, MICH, P!	1935	Notul. Syst. (Paris) 5: 150–153, pl. 8	Pételot 660	1922	22.59	105.88	WGS 84	7507
Asplenium quangbinhense K.W.Xu, N.T.Lu & Li Bing Zhang	Quang Binh, Minh Hoa district	Quảng Trị Province, Minh Hoa Commune	VNMN, CDBI, MO	2021	Phytotaxa 521: 114	Zhang et al. 7391	2014	17.7	105.8	WGS 84	31568
Asplenium saigonense Matthew & Christ	Saigon, Nui Chua Chang	Đồng Nai Province, Xuân Lộc Commune, Núi Chứa Chan	BM	1909	J. Linn. Soc., Bot. 39: 215	Matthew 79	1907	10.94	107.38	WGS 84	2122
Asplenium serratifolium Li Bing Zhang & K.W.Xu	Quảng Trị, Bac Huong Hoa Nature Reserve	Quảng Trị Province, Bắc Hướng Hóa Nature Reserve	MO, CDBI, VNMN	2018	Amer. Fern J. 108: 69	Zhang et al. 7631	2014	16.9	106.7	WGS 84	17859
Asplenium tenerum G.Forst. var. stenophyllum Bonap.	Tonkin, massif du Pia Ouac, Massif calcaire	Cao Bằng Province, Phia Oac-Phia Den National Park	P!	1921	Notes Pteridol. 13: 105	Bourret s.n.	1921	22.59	105.88	WGS 84	7507
Athyrium christensenii Tardieu	Route de la Garderie de Lo Qui Ho à Ta Phinh, Vers 1800 m, Environs de Chapa,	Lao Cai Province, Hoang Lien National Park	BM, P!	1932	Asplen. Tonkin 80, 182, pl. 12, f. 1–2	multiple syntypes	1929	22.25	103.87	WGS 84	15540
Athyrium cyclolepis C.Chr. & Tardieu	Annam, Dran, prov, Lang-Biang	Lâm Đồng Province, Bidoup Nui Ba National Park	P!	1934	Bull. Mus. Natl. Hist. Nat., sér. 2. 6: 109, f. 3–4	Poilane 3956	1922	12.2	108.5	WGS 84	25598
Athyrium fragile Tardieu	Tonkin, Laokai, Chapa	Lao Cai Province, Hoang Lien National Park	P!	1932	Asplen. Tonkin 85, 182, pl. 13, f. 5–8	multiple syntypes	1929	22.25	103.87	WGS 84	15540
Athyrium perrotii Tardieu	Tonkin, Lang Met, province de Langson,	Lạng Sơn Province, Khu Dự trữ Thiên nhiên Hữu Liên	P!	1932	Asplen. Tonkin 86, 183, pl. 15, f. 4-6	Colani 1996	1925	21.67	106.34	WGS 84	10520
Athyrium pseudosetigerum Christ var. bonii Tardieu	Dong Ham, Kien Khe	Ninh Bình Province, Lý Thường Kiệt District, Kim Bang Delacour’s Langur Conservation Area	P!	1934	Bull. Mus. Natl. Hist. Nat., sér. 2. 6: 116	Bon 2078	1883	20.5	105.82	WGS 84	8343
Blechnum orientale L. var. bipinnatum Bonap.	Annam, Massif de Bah-Na	Đà Nẵng City, Bà Nà – Núi Chúa Nature Reserve	P!	1923	Notes Pteridol. 14: 125	Sallet s.n.	1920	15.99	107.99	WGS 84	6591
Bolbitis annamensis Tardieu & C.Chr.	Annam central, Thùa Thièn, Thanh Tân	Huế City, Bạch Mã National Park	P!	1938	Notul. Syst. (Paris) 7: 100	Cadière 149	1905	16.1	107.8	WGS 84	19837
Calymmodon asiaticus Copel.	Indo-China, Tourane, Annam, mount Bana is in the main coast range about 25 km from Tourane	Đà Nẵng City, Bà Nà – Núi Chúa Nature Reserve	BM, MO, NY, P!, PH, U, UC	1929	Philipp. J. Sci. 38: 154	Clemens & Clemens 3800	1927	15.99	107.99	WGS 84	6591
Calymmodon concinnus Parris	Lam Dong, Bidoup Nui-ba National Park	Lâm Đồng Province, Bidoup Nui Ba National Park	SGN!, TAIF!	2015	Phytotaxa 226: 40	Hsu 7406	2014	12.2	108.5	WGS 84	25598
Caobangia squamata A.R.Sm. & X.C.Zhang	Cao Bang, Ha Lang, Thang Loi, Lung Sam	Cao Bằng Province, Quang Long Commune, Thắng Lợi	HN, KUN, LE, MO, PE, UC	2002	Novon 12: 549	Phan CBL-1698	1999	22.74	106.69	WGS 84	9881
Cheilanthes cadieri Christ	Quảng Trị, Ky Lua	Quảng Trị Province	P!	1905	J. Bot. (Morot) 19: 70	Cadière 130	1904	17.3	106.5	WGS 84	123309
Christopteris eberhardtii Christ	Langbiang, epiphyte sur Ebénacée, Forêts de la Haute Vallée du Ba Pongnan, gorge très humide; deux échantillons seulement	Lâm Đồng Province, Bidoup Nui Ba National Park	P!	1908	J. Bot. (Morot) sér. 2, 1: 239, 272	Eberhardt 84	1908	12.2	108.5	WGS 84	25598
Colysis bonii Ching	Tonkin méridional, Kiên Khê, in rupibus Dông Hâm	Ninh Bình Province, Lý Thường Kiệt District, Kim Bang Delacour’s Langur Conservation Area	P!	1933	Bull. Fan Mem. Inst. Biol. 4: 322–323	Bon 2395	1884	20.5	105.82	WGS 84	8343
Colysis chilangensis V.N.Tu	Prov, Gao lang, distr, Chi lang	Lạng Sơn Province, Khu Dự trữ Thiên nhiên Hữu Liên	HN!	1980	Bot. Zhurn. (Moscow & Leningrad) 65: 582	Quy 72	1964	21.67	106.34	WGS 84	10520
Colysis evrardii Tardieu	Dalat, ravin sous kiosque circulaire n°1	Lâm Đồng Province, Bidoup Nui Ba National Park	P!	1940	Bull. Soc. Bot. France 87: 372, t. 2 (3–4)	multiple syntypes	1924	12.2	108.5	WGS 84	25598
Colysis poilanei C.Chr. & Tardieu	Annam, Phu Hu, Nhatrang	Khánh Hòa Province, Hòn Bà Nature Reserve	BM, P!	1939	Notul. Syst. (Paris) 8: 201	Poilane 5373	1923	12.12	108.96	WGS 84	10098
Coniogramme petelotii Tardieu	Tonkin : de Chapa à Ta Phinh	Lào Cai Province, Tả Phìn Commune	P!	1933	Bull. Mus. Natl. Hist. Nat., sér. 2. 5: 334	Pételot 4482	1932	22.4	103.87	WGS 84	6603
Crypsinus tamdaoensis V.N.Tu	Tam Dao	Tam Đảo National Park	HN!	1979	Bot. Zhurn. (Moscow & Leningrad) 64: 1316	Tu 14938	1975	21.5	105.6	WGS 84	21052
Ctenitopsis colaniae C.Chr. and Tardieu	Tonkin: Prov, De Hoa Binh	Phú Thọ Province, Ngọc Sơn Commune, Ngọc Sơn – Ngổ Luông Nature Reserve	P!, UC	1938	Notul. Syst. (Paris) 7: 86	Colani 3409	1926	20.44	105.3	WGS 84	4936
Ctenitopsis tamdaoensis C.Chr. ex Ching	Tonkin: Massif du Tam Dao	Tam Đảo National Park	P!, UC	1938	Bull. Fan Mem. Inst. Biol. Bot. 8: 317	Petelot 593	1922	21.5	105.6	WGS 84	21052
Ctenopteris nhatrangensis C.Chr. & Tardieu	Annam, Nhatrang, Dans le lit du Sông Kô (torrent)	Khánh Hòa Province, Hòn Bà Nature Reserve	P!	1939	Notul. Syst. (Paris) 8: 181	Poilane 3338	1922	12.12	108.96	WGS 84	10098
Cyathea bonii Christ	Tonkin, Ninh Thai	Ninh Bình Province, Lý Thường Kiệt District, Kim Bang Delacour’s Langur Conservation Area	P [01356900]	1890	J. Bot. (Morot) 4: 410	Bon 4073	1888	20.5	105.82	WGS 84	8343
Cyathea podophylla (Hook.) Copel. var. occulata C.Chr. & Tardieu	Tonkin, Mont Bavi	Hà Nội City, Ba Vì National Park	P [00625642!] [00625643!]	1934	Bull. Mus. Natl. Hist. Nat., sér. 2. 6: 449	multiple syntypes	1886	21.02	105.41	WGS 84	12377
Cyathea salletii Tardieu & C.Chr.	Annam, massif de Bah-Na, 30 km SW Tourane	Đà Nẵng City, Bà Nà – Núi Chúa Nature Reserve	BM, P!	1934	Bull. Mus. Natl. Hist. Nat., sér. 2. 6: 450	Sallet s.n.	1920	15.99	107.99	WGS 84	6591
Cyclophorus adnascens (Sw.) Desv. f. furcatus Bonap.	Indo-Chine, Tonkin : provincia de Lao-Kay, entre Muong-xen et Lao-Kay	Lào Cai Province, Tả Phìn Commune, Móng Sến	P!	1921	Notes Pteridol. 13: 136	Chevalier 29524	1913	22.41	103.88	WGS 84	3154
Cyclophorus alcicornu Christ	Epiphyte sur les Pins du plateau du Dalat, de 1600 à 1650 m	Lâm Đồng Province, Bidoup Nui Ba National Park	BM, P!	1908	J. Bot. (Morot) sér. 2, 1: 238, 270	multiple syntypes	1906	12.2	108.5	WGS 84	25598
Cyclophorus eberhardtii Christ	Massif du Lang-Bian	Lâm Đồng Province, Bidoup Nui Ba National Park	P!	1908	J. Bot. (Morot) sér. 2, 1: 237, 270	Eberhardt 78	1906	12.2	108.5	WGS 84	25598
Cyclophorus induratus Christ	Massif du Tam-Dao, 900 m	Tam Đảo National Park	P!	1908	J. Bot. (Morot) sér. 2, 1: 238, 271	Eberhardt s.n.	1908	21.5	105.6	WGS 84	21052
Cyclophorus pustulosus Christ	Lang goi & Chinh Doi	Ninh Bình Province, Lý Thường Kiệt District, Kim Bang Delacour’s Langur Conservation Area	P!	1910	Not. Syst. 1: 187	multiple syntypes	1879	20.5	105.82	WGS 84	8343
Cyclophorus rhomboidalis Bonap.	Annam du sud, province de Phan-Rang, Massif du Lang-Bian, Vallées des Djirin et du Da Pougnan	Lâm Đồng Province, Bidoup Nui Ba National Park	P!	1918	Notes Pteridol. 7: 126, 191	Eberhardt 106	1910	12.2	108.5	WGS 84	25598
Cyclosorus angustipinnatus C.Chr. & Tardieu	Tonkin, province de Sontay, Co Dong	Hà Nội City, Ba Vì National Park	P!	1940	Bull. Soc. Bot. France 87: 369, t. 3	Pételot 6227	1937	21.02	105.41	WGS 84	12377
Cyclosorus balansae Ching	Tonkin, Forêt du Mont-Bani, près de la pagode de Den-Tu	Hà Nội City, Ba Vì National Park	P!	1938	Bull. Fan Mem. Inst. Biol. Bot. 8: 200	Balansa 1867	1886	21.02	105.41	WGS 84	12377
Cyclosorus calvescens Ching	Lang Son, Lang Nac	Lạng Sơn Province, Khu Dự trữ Thiên nhiên Hữu Liên	BM, P?	1938	Bull. Fan Mem. Inst. Biol. Bot. 8: 225	Colani 3410	1886	21.67	106.34	WGS 84	10520
Cyclosorus lepidopodus C.Chr.	Bac Kan	Thái Nguyên Province, Nà Phặc Commune	P!	1938	Notul. Syst. (Paris) 7: 73	Eberhardt 5252	1919	22.4	105.89	WGS 84	8015
Cyrtomium calcis Liang Zhang, N.T.Lu & Li Bing Zhang	Ha Giang Province: Vi Xuyen District, Tung Ba Community, Du Gia National Park	Hà Giang Province, Du Già National Park	CDBI, MO, VNMN	2023	Phytotaxa 583: 16	Zhang et al. 6932	2013	22.94	105.23	WGS 84	10239
Cyrtomium elongatum S.K.Wu & P.K.Loc	Cao Bằng, Nguyên Bình, Yên Lạc	Cao Bằng Province, Nguyên Bình Commune, Yên Lạc	HN, KUN, MO	2005	Novon 15: 247, f. 3	Phan CBL-1586	1999	22.6	105.9	WGS 84	8344
Cyrtomium pusillum Aver.	Hà Giang, Quan Ba, Tung Vai, Thang village	Hà Giang Province, Quản Bạ Commune, Tùng Vài	LE	2021	Pl. Diversity Fl. Veg. Bat Dai Son 130	Averyanov et al. VR854	2018	23.06	104.86	WGS 84	8896
Davallia phanerophlebia Baker	Tonkin, Ouombi	Quảng Ninh Province, Uông Bí District, Mt. Yên Tử	K, P!	1890	J. Bot. 28: 262	Balansa 118	1885	21.16	106.71	WGS 84	9917
Davallia strigosa (Thunb.) Sw. var. subciliata Christ	Tonkin, Hung Thon	Lạng Sơn Province	P!	1894	Journ. de Bot. 8: 150	Bon 5114	1892	21.9	106.7	WGS 84	80615
Diacalpe annamensis Tagawa	Annam, Nhatrang, 2000 m	Lâm Đồng Province, Bidoup Nui Ba National Park	KYO! P!	1950	Acta Phytotax. Geobot. 14: 46	Poilane 3589	1922	12.2	108.5	WGS 84	25598
Diplazium aridum Christ	Massif du Tam-Dao, 900 m	Tam Đảo National Park	P!	1908	J. Bot. (Morot) sér. 2, 1: 232, 263	Eberhardt s.n.	1908	21.5	105.6	WGS 84	21052
Diplazium conterminum Christ	Quang Binh, Song Gianh	Quảng Trị Province, Phong Nha – Kẻ Bàng National Park	P!	1905	J. Bot. (Morot) 19: 67	Cadière 88	1903	17.5	106.1	WGS 84	35332
Diplazium esculentum (Retz.) Sw. f. squamulosa Bonap.	Tonkin, Bac-Kan	Thái Nguyên Province, Nà Phặc Commune	P!	1921	Notes Pteridol. 13: 104	Bourret s.n.	1921	22.4	105.89	WGS 84	8015
Diplazium megaphyllum (Baker) Christ var. subintegrifolium Tardieu	Tonkin, Langson, Lang Nac	Lạng Sơn Province, Khu Dự trữ Thiên nhiên Hữu Liên	P!	1932	Asplen. Tonkin 61	multiple syntypes	1925	21.67	106.34	WGS 84	10520
Diplazium petelotii Tardieu	Tonkin, Nam Kep, massif du Pia Ouac	Cao Bằng Province, Phia Oac-Phia Den National Park	P!	1932	Asplen. Tonkin 66, 181, t.8, f.3-6	Pételot 542bis	1922	22.59	105.88	WGS 84	7507
Diplazium petri Tardieu	Massif du Mau-Son, Tonkin	Lạng Sơn Province, Cao Lộc Commune, Mt. Mẫu Sơn	P!, UC	1932	Asplen. Tonkin 67, 181, t.9, f.1-2	multiple syntypes	1925	21.84	106.96	WGS 84	12760
Diplazium platychlamys C.Chr.	Tourane et environs, terrestre dans les bois	Đà Nẵng City	BM, P!	1934	Bull. Mus. Natl. Hist. Nat., sér. 2. 6: 100	Clemens 3562	1927	15.8	108.1	WGS 84	97003
Diplazium stoliczkae Bedd. f. brevipinnulatum Bonap.	Annam, Massif du Lang-Bian	Lâm Đồng Province, Bidoup Nui Ba National Park	P!	1921	Notes Pteridol. 13: 124	Chevalier 30890	1914	12.2	108.5	WGS 84	25598
Diplazium stoliczkae Bedd. f. longipinnulatum Bonap.	Annam, Massif du Lang-Bian	Lâm Đồng Province, Bidoup Nui Ba National Park	P!	1921	Notes Pteridol. 13: 124	Chevalier 30879	1914	12.2	108.5	WGS 84	25598
Diplora cadieri Christ	Quảng Trị, Na Nam	Quảng Trị Province	BM, P!	1905	J. Bot. (Morot) 19: 69	Cadière 138	1903	17.3	106.5	WGS 84	123309
Drymoglossum abbreviatum Fée	Tourane	Đà Nẵng City	B, P!, RB	1856	Mem. Foug. 6: 26	Gaudiehaud s.n.	1841	15.8	108.1	WGS 84	97003
Drymoglossum cordatum Christ	Ba-Long, Hoùn mé, Quảng Trị, Annam Central	Quảng Trị Province, Ba Lòng Commune	BM, MICH, P!	1911	Not. Syst. 1: 375	Cadiére 158	1910	16.61	107.02	WGS 84	13227
Drynaria bonii Christ	in montibus Ban Phêt, prov, Ha Nam, Tonkin	Ninh Bình Province, Lý Thường Kiệt District, Kim Bang Delacour’s Langur Conservation Area	P!	1910	Not. Syst. 1: 186	Bon 3204	1886	20.5	105.82	WGS 84	8343
Drynaria mutilata Christ	Epiphyte sur les Pins du plateau du Dalat, de 1600 à 1650 m	Lâm Đồng Province, Bidoup Nui Ba National Park	P!	1908	J. Bot. (Morot) sér. 2, 1: 238, 271	multiple syntypes	1906	12.2	108.5	WGS 84	25598
Dryopteris callipteris C.Chr.	Annam, Bana	Đà Nẵng City, Bà Nà – Núi Chúa Nature Reserve	BM, P!	1934	Bull. Mus. Natl. Hist. Nat., sér. 2. 6: 101	Sallet 3502	1926	15.99	107.99	WGS 84	6591
Dryopteris chapaensis C.Chr. & Ching ex Ching	Route de la garderie forestière de Lo Lui Hoà da Phinh	Lào Cai Province, Tả Phìn Commune	P!	1938	Bull. Fan Mem. Inst. Biol. Bot. 8: 474	Pételot 3649	1929	22.4	103.87	WGS 84	6603
Dryopteris crenulata Bonap.	Annam, Prov, de Thua-Thien, haute vallée de la rivière Cu-Bi au bord de Hué, Région Moï, Pic du Midi, environs de Ha-Loy	Huế City, Bạch Mã National Park	P!	1918	Notes Pteridol. 7: 147	Eberhardt 415	1910	16.1	107.8	WGS 84	19837
Dryopteris eberhardtii Christ	Massif du Lang-Bian	Lâm Đồng Province, Bidoup Nui Ba National Park	P!	1908	J. Bot. (Morot) sér. 2, 1: 231, 262	Eberhardt 4445	1906	12.2	108.5	WGS 84	25598
Dryopteris eriochlamys Christ	Massif du Tam-Dao, 900 m	Tam Đảo National Park	P!	1908	J. Bot. (Morot) sér. 2, 1: 230, 261	Eberhardt s.n.	1908	21.5	105.6	WGS 84	21052
Dryopteris huongii C.W.Chen	Lam Dong, Da Lat city	Lâm Đồng Province, Đà Lạt City	SGN!, TAIF!, UC!	2023	Syst. Bot. 48: 170	Chen Wade5433	2018	11.89	108.42	WGS 84	2461
Dryopteris indochinensis Christ	Massif du Tam-Dao, 900 m	Tam Đảo National Park	P!	1908	J. Bot. (Morot) sér. 2, 1: 231, 263	Eberhardt s.n.	1908	21.5	105.6	WGS 84	21052
Dryopteris laokaiensis C.Chr.	Tonkin, Laokai	Lao Cai Province, Hoang Lien National Park	K	1913	Ind. Fil., Suppl. 34	Wilson 36	1900	22.25	103.87	WGS 84	15540
Dryopteris microlepioides C.Chr.	Tonkin, massif du Pia Ouac	Cao Bằng Province, Phia Oac-Phia Den National Park	P!	1934	Bull. Mus. Natl. Hist. Nat., sér. 2. 6: 102	Pételot 512	1922	22.59	105.88	WGS 84	7507
Dryopteris moulmeinensis (Bedd.) C.Chr. var. glabra Bonap.	Prov, Thai-Nguyên, Dôn-Du	Tam Đảo National Park	P!	1923	Notes Pteridol. 14: 93	Eberhardt 5187	1919	21.5	105.6	WGS 84	21052
Dryopteris moulmeinensis (Bedd.) C.Chr. var. hirsuta Bonap.	Prov, Thai-Nguyên, Dôn-Du	Tam Đảo National Park	P!	1923	Notes Pteridol. 14: 93	Eberhardt 5191	1919	21.5	105.6	WGS 84	21052
Dryopteris parasitica (L.) Kuntze var. aureoglandulosum Bonap.	Tonkin, Pagode de Lang-Xan, Rive sud Lue-Nam, ores Lam	Lạng Sơn Province	P!	1918	Notes Pteridol. 7: 149	Wehrle 2	1913	21.9	106.7	WGS 84	80615
Dryopteris poilanei Tardieu	Tonkin, San Tan Ngai, prov, de Lai Chau	Lai Châu Province, Sìn Hồ Commune	P!	1940	Bull. Soc. Bot. France 87: 368, t. 1 (1–2)	Poilane 25634	1936	22.2	103.3	WGS 84	36683
Dryopteris pycnolepis Z.Y.Zuo & S.Y.Dong	Lào Cai Province: Sa Pa District, Mt. Hoàng Liên	Lào Cai Province, Sa Pa District, Mt. Phan Xi Păng	IBSC	2025	PhytoKeys 263: 8	Zhou 16451	2023	22.303	103.775	WGS 84	738
Dryopteris subconjuncta Christ	Ninh-thai, dans les bois	Ninh Bình Province, Hoa Lư District, Ninh Hải	P!	1910	Not. Syst. 1: 185	Bon s.n.	1887	20.23	105.94	WGS 84	6555
Dryopteris tonkinensis C.Chr.	Province de Lang-son, Huu Len	Lạng Sơn Province, Khu Dự trữ Thiên nhiên Hữu Liên	BM, P!	1934	Bull. Mus. Natl. Hist. Nat., sér. 2. 6: 102	Colani 3415	1926	21.67	106.34	WGS 84	10520
Dryopteris urophylla (Mett.) C.Chr. f. uniseriana Bonap.	Annam, Massif de Bah-Na	Đà Nẵng City, Bà Nà – Núi Chúa Nature Reserve	P!	1923	Notes Pteridol. 14: 96	Sallet s.n.	1920	15.99	107.99	WGS 84	6591
Dryopteris valida Christ	Massif du Lang-Bian	Lâm Đồng Province, Bidoup Nui Ba National Park	BM, P!	1908	J. Bot. (Morot) sér. 2, 1: 230, 261	Eberhardt s.n.	1906	12.2	108.5	WGS 84	25598
Egenolfia asplenifolia (Bory) Fée var. moniliformis Tardieu-Blot & C.Chr.	Cochinchina, Poulo Condor	Hồ Chí Minh City, Côn Sơn Island	P!	1938	Notul. Syst. (Paris) 7: 99	multiple syntypes	1930	8.7	106.62	WGS 84	7742
Egenolfia tonkinensis C.Chr. & Ching	Tonkin, Province de Langson, forêt près d'une rivière	Lạng Sơn Province	BM, P!, US	1931	Bull. Fan Mem. Inst. Biol. 2: 306	Colani 3396	1925	21.9	106.7	WGS 84	80615
Elaphoglossum annamense C.Chr. & Tardieu	Annam, Pn, Sapoum près de la Station agricole de Blao, province du Haut Donaï	Lâm Đồng Province, Bảo Lộc District	P!	1939	Notul. Syst. (Paris) 8: 209	Poilane 23783	1935	11.55	107.79	WGS 84	12954
Gleichenia blotiana C.Chr.	Tonkin, Route de la Garderie de Lo Qui Ho au col de Lo Qui Ho, Environs de Chapa	Lao Cai Province, Hoang Lien National Park	BM, NY, P!, UC, US	1934	Bull. Mus. Natl. Hist. Nat., sér. 2. 6: 103	Pételot 3900	1930	22.25	103.87	WGS 84	15540
Gymnogramma digitata Baker	Tonkin, Dong Dang	Lạng Sơn, Đồng Đăng	BR, K, LE, P!	1890	J. Bot. 28: 267	Balansa 102	1888	21.94	106.73	WGS 84	8734
Gymnogramma longisora Baker	Tonkin, Environs de Tu-Phap, dans les lieux ombragés	Hà Nội City, Ba Vì National Park	BM, K, P!	1890	J. Bot. 28: 267	Balansa 1870	1886	21.02	105.41	WGS 84	12377
Gymnopteris cadieri Christ	Annam central, Thùa Thièn, Thanh Tân	Huế City, Bạch Mã National Park	P!	1905	J. Bot. (Morot) 19: 126	Cadière 146	1905	16.1	107.8	WGS 84	19837
Gymnosphaera bachmaensis S.Y.Dong	Thua Thien‐Hue, Bach Ma National Park	Huế City, Bạch Mã National Park	IBSC, HNU	2020	J. Syst. Evol. 60(2): 441	Dong 4880	2017	16.1	107.8	WGS 84	19837
Gymnosphaera phankelocii S.Y.Dong & C.W.Chen	Lam Dong, Bidoup Nui-ba National Park	Lâm Đồng Province, Bidoup Nui Ba National Park	IBSC!, TAIF!, SGN!	2023	Bot. J. Linn. Soc. 204: 68	Chen Wade5193	2018	12.2	108.5	WGS 84	25598
Gymnosphaera vietnamensis S.Y.Dong & C.W.Chen	Lam Dong, Bidoup Nui-ba National Park	Lâm Đồng Province, Bidoup Nui Ba National Park	IBSC!, TAIF!, SGN!	2023	Bot. J. Linn. Soc. 204: 71	Chen Wade5786	2019	12.2	108.5	WGS 84	25598
Hemicardion crenatum Fée	Tourane	Đà Nẵng City	K, P!	1852	Mém. Foug. 5: 283, t. 22 A, f. 1	Gaudiehaud 13	1837	15.8	108.1	WGS 84	97003
Hicriopteris tamdaoensis Ching & Chiu	Tam Dao	Tam Đảo National Park	P!	1959	Fl. Reipubl. Popularis Sin. 2: 347	Pételot 594	1922	21.5	105.6	WGS 84	21052
Hymenolepis annamensis C.Chr.	Annam, Col des Nuages près de Tourane	Đà Nẵng City	P!	1929	Dansk Bot. Ark. 6: 54-70	Poilane 8010	1923	15.8	108.1	WGS 84	97003
Hymenophyllum bryoides C.W.Chen, Ebihara & K.Y.Cheng	Lam Dong, Bidoup Nui-ba National Park	Lâm Đồng Province, Bidoup Nui Ba National Park	SGN!, TAIF!	2021	Syst. Bot. 46: 578	Chen Wade5785	2019	12.2	108.5	WGS 84	25598
Hymenophyllum latilobum Bonap.	Tam Dao	Tam Đảo National Park	P!	1921	Notes Pteridol. 13: 103	Bourret 129bis	1920	21.5	105.6	WGS 84	21052
Hymenophyllum oxyodon Baker	Mont Bavi	Hà Nội City, Ba Vì National Park	BR, K, L, LE, P!, SING!	1890	J. Bot. 28: 262	Balansa 1905	1886	21.02	105.41	WGS 84	12377
Hymenophyllum poilanei Tardieu & C.Chr.	Annam, Ouest de Nhatrang, environ de la cascade	Khánh Hòa Province, Hòn Bà Nature Reserve	K, P!	1934	Bull. Mus. Natl. Hist. Nat., sér. 2. 6: 289	Poilane 3704	1922	12.12	108.96	WGS 84	10098
Kontumia heterophylla S.K.Wu & P.K.Lôc	Kontum, Kon Plong, Ngoc Tem, Mang La State Forest	Quảng Ngãi Province, Sơn Tây Hạ Commune, Ngok Tem	HN, KUN, LE, MO	2005	Novon 15: 245, f. 1–2	Phan P-1055	2000	14.72	108.41	WGS 84	5403
Lacaussadea montana Gaudich.	Tourane	Đà Nẵng City	P00630824!	1852	Voy. Bonite, Bot. 3(Atlas): t. 118	Gaudichaud 24	1837	15.8	108.1	WGS 84	97003
Lepisorus chapaensis C.Chr. & Tardieu	Tonkin, Laokai, Chapa	Lao Cai Province, Hoang Lien National Park	P!	1939	Notul. Syst. (Paris) 8: 186	Poilane 17207	1929	22.25	103.87	WGS 84	15540
Leptochilus daklakensis Liang Zhang, X.M. Zhou, T.T. Luong & Li Bing Zhang	Dak Lak, Chu Yang Sin National Park	Đắk Lắk Province, Chu Yang Sin National Park	CDBI, PHH, MO	2024	Phytotaxa 659: 219	Zhang et al. 8944	2015	12.4	108.4	WGS 84	17001
Leptochilus locii Liang Zhang, N.T. Lu & Li Bing Zhang	Quang Binh, Phong Nha Ke Bang National Park	Quảng Trị Province, Phong Nha – Kẻ Bàng National Park	CDBI, VNMN	2024	Phytotaxa 659: 222	Zhang et al. 7352	2014	17.5	106.1	WGS 84	35332
Leptochilus neolongipes Liang Zhang, X.M. Zhou, T.T. Luong & Li Bing Zhang	Lam Dong, Bidoup-Nui Ba National Park	Lâm Đồng Province, Bidoup Nui Ba National Park	CDBI, MO	2024	Phytotaxa 659: 227	Zhang et al. 8596	2015	12.2	108.5	WGS 84	25598
Leptochilus oblongus Li Bing Zhang, Liang Zhang & N.T.Lu	Hoa Binh, Ngoc Son Ngo Luong Nature Reserve	Phú Thọ Province, Ngọc Sơn Commune, Ngọc Sơn – Ngổ Luông Nature Reserve	MO, CDBI, VNMN	2015	Phytotaxa 234: 195	Zhang et al. 6299	2013	20.44	105.3	WGS 84	4936
Leptochilus ornithopus T.Fujiw. & B.H.Quang	Gia Lai Province, Kon Chu Rang Nature Reserve	Gia Lai Province, Kon Chu Rang Nature Reserve	HN, MAK, KAG	2023	Phytotaxa 584: 153	Oguri et al. V10634	2019	14.5	108.58	WGS 84	10211
Leptochilus pentagonalis Bonap.	Annam central, Province de Binh-Dinh, Rivière verte et plateau de Anh-Khe, Binh-Khe	Gia Lai Province, An Khê Commune	P!	1918	Notes Pteridol. 7: 158	Eberhardt 207	1910	14.02	108.71	WGS 84	12194
Leptochilus vietnamensis Liang Zhang, N.T. Lu & Li Bing Zhang	Hoa Binh, Lac Son District, Ngoc Son Ngo Luong Nature Reserve	Phú Thọ Province, Ngọc Sơn Commune, Ngọc Sơn – Ngổ Luông Nature Reserve	CDBI, VNMN	2024	Phytotaxa 659: 230	Zhang et al. 6334	2013	20.44	105.3	WGS 84	4936
Lindsaea annamensis Kramer	Annam, Nhatrang, 1800 m	Lâm Đồng Province, Bidoup Nui Ba National Park	P!	1972	Gard. Bull. Singapore 26: 18	Poilane 3567	1922	12.2	108.5	WGS 84	25598
Lindsaea bonii Christ	Tonkin méridional	Ninh Bình Province, Lý Thường Kiệt District, Kim Bang Delacour’s Langur Conservation Area	P!	1910	Not. Syst. 1: 187	Bon 8	1883	20.5	105.82	WGS 84	8343
Lindsaea lobata Poir. var. epirotes K.U.Kramer	Taai Wong Mo Shan, near Chuk-phai Ha-coi, Tonkin	Quảng Ninh Province, Hoành Mô	E, P!	1972	Gard. Bull. Singapore 26: 36	Tsang 29002	1939	21.59	107.52	WGS 84	10896
Lindsaea longipes C.Chr. & Tardieu	Annam, km 26 route de Nhatrang à Ninh Hoa	Khánh Hòa Province, Ninh Hòa District	P!	1935	Notul. Syst. (Paris) 5: 263	Poilane 8208	1923	12.5	109.1	WGS 84	30213
Lindsaea orbiculata (Lam.) Mett. ex Kuhn f. minor Bonap.	Annam, massif de Bah-Na, 30 km SW Tourane	Đà Nẵng City, Bà Nà – Núi Chúa Nature Reserve	P!	1923	Notes Pteridol. 14: 112	Sallet s.n.	1920	15.99	107.99	WGS 84	6591
Lomariopsis cochinchinensis Fée	Tourane	Đà Nẵng City	BM, NY, P!	1845	Mém. Foug. 2: 66, t.26	Gaudiehaud s.n.	1837	15.8	108.1	WGS 84	97003
Lycopodium obovalifolium Bonap.	Annam, massif de Bah-Na, 30 km SW Tourane	Đà Nẵng City, Bà Nà – Núi Chúa Nature Reserve	P!	1923	Notes Pteridol. 14: 190	Sallet s.n.	1920	15.99	107.99	WGS 84	6591
Lygodium colaniae Tardieu & C.Chr.	Tonkin, Environs de Cho Bo	Phú Thọ Province, Ngọc Sơn Commune, Ngọc Sơn – Ngổ Luông Nature Reserve	BM, P!	1935	Notul. Syst. (Paris) 5: 168	Colani s.n.	1926	20.44	105.3	WGS 84	4936
Lygodium conforme C.Chr.	Tonkin, Langson, Lang Nac	Lạng Sơn Province, Khu Dự trữ Thiên nhiên Hữu Liên	BM, P?, US	1934	Bull. Mus. Natl. Hist. Nat., sér. 2. 6: 104	Colani 2983	1925	21.67	106.34	WGS 84	10520
Lygodium flexuosum (L.) Sw. var. setulosum Tardieu & C.Chr.	Tonkin, Pho-vi, prov, De Bac-giang	Lạng Sơn Province, Khu Dự trữ Thiên nhiên Hữu Liên	P!	1941	Fl. Indo-Chine 7: 39	Chevalier s.n.	1913	21.67	106.34	WGS 84	10520
Microlepia herbacea Ching & C.Chr. ex Tardieu & C.Chr.	Tourane, Annam, Mt, Bana	Đà Nẵng City, Bà Nà – Núi Chúa Nature Reserve	BM, P!	1937	Notul. Syst. (Paris) 6: 6, t. 1(1-2)	Clemens & Clemens 4362	1927	15.99	107.99	WGS 84	6591
Microlepia hispida C.Chr.	Tonkin, route de Chapa au col de Lo Qui Ho	Lao Cai Province, Hoang Lien National Park	BM, P!, UC	1934	Bull. Mus. Natl. Hist. Nat., sér. 2. 6: 104	Pételot 3300	1927	22.25	103.87	WGS 84	15540
Microlepia pseudostrigosa Makino var. tripinnatifida Tardieu & C.Chr.	Chapa & Nha Trang	Lao Cai Province, Hoang Lien National Park	P!	1939	Fl. Indo-Chine [P.H.Lecomte et al.] 7(2): 96	multiple syntypes	1925	22.25	103.87	WGS 84	15540
Microsorum baithoense V.N.Tu	Quảng Ninh, Núi Bài Thơ	Quảng Ninh Province, Mt. Bài Thơ	HN!	1979	Bot. Zhurn. (Moscow & Leningrad) 64: 1770	Vietnam-China floristic expedition 5049	1965	20.948	107.078	WGS 84	271
Microsorum piliferum V.N.Tu	Hoang Lien Son	Lao Cai Province, Hoang Lien National Park	HN!	1979	Bot. Zhurn. (Moscow & Leningrad) 64: 1772	Tu Hiep Nhan 72	1976	22.25	103.87	WGS 84	15540
Microsorum takhtajanii V.N.Tu	Tam Dao	Tam Đảo National Park	HN!	1979	Bot. Zhurn. (Moscow & Leningrad) 64: 1769	Tu 14865	1975	21.5	105.6	WGS 84	21052
Neocheiropteris sapaensis V.N.Tu	Hoang Lien Son	Lao Cai Province, Hoang Lien National Park	HN!	1980	Bot. Zhurn. (Moscow & Leningrad) 65: 584	Vietnam-China floristic expedition 2739	1964	22.25	103.87	WGS 84	15540
Nephrodium leptophyllum C.H.Wright	Tonkin, Laokai	Lao Cai Province, Hoang Lien National Park	K, P!	1906	Bull. Misc. Inform. Kew 1906(1): 11	Wilson 24	1900	22.25	103.87	WGS 84	15540
Nephrodium obovatum Baker	Mont Bavi	Hà Nội City, Ba Vì National Park	K, P!	1890	J. Bot. 28: 265	Balansa 1815	1887	21.02	105.41	WGS 84	12377
Nephrodium quinquefidum Baker	Mont Bavi	Hà Nội City, Ba Vì National Park	K, LE, MICH, P!	1890	J. Bot. 28: 265	Balansa 1947	1887	21.02	105.41	WGS 84	12377
Nephrodium setulosum Baker	Mont Bavi	Hà Nội City, Ba Vì National Park	K, P!	1890	J. Bot. 28: 265	Balansa 1856	1886	21.02	105.41	WGS 84	12377
Nephrolepis hirsutula (G.Forst.) C.Presl var. rotundatipinnata Bonap.	Annam, Massif de Bah-Na	Đà Nẵng City, Bà Nà – Núi Chúa Nature Reserve	P!	1923	Notes Pteridol. 14: 106	Sallet s.n.	1920	15.99	107.99	WGS 84	6591
Niphobolus annamensis Christ	Quang Binh	Quảng Trị Province, Phong Nha – Kẻ Bàng National Park	BM, P!	1905	J. Bot. (Morot) 19: 74	Cadière 38	1903	17.5	106.1	WGS 84	35332
Niphobolus bonii Christ ex Giesenh.	Tonkin, Cao Bang, Vò Xả	Cao Bằng Province	BM, P!	1901	Farng. Niph. 120	multiple syntypes	1884	22.8	106.1	WGS 84	80576
Niphobolus tonkinensis Giesenh.	Tonkin, Cao Bang	Cao Bằng Province	P!	1901	Farng. Niph. 144	Billet s.n.	1896	22.8	106.1	WGS 84	80576
Notholaena velutina Tard. & C.Chr.	Annam, Cau da, prov, de Nhatrang	Khánh Hòa Province, Nha Trang City, Cầu Đá	BM, MICH, P!	1937	Notul. Syst. (Paris) 6: 167, t. 1 (5–7)	Poilane 2652	1922	12.206	109.209	WGS 84	559
Odontosoria eberhardtii Christ	Massif du Lang-Bian	Lâm Đồng Province, Bidoup Nui Ba National Park	P!	1908	J. Bot. (Morot) sér. 2, 1: 235, 266	multiple syntypes	1906	12.2	108.5	WGS 84	25598
Oreogrammitis parvula Parris	Khanh Hoa Province, Hon Ba Nature Reserve	Khánh Hòa Province, Hòn Bà Nature Reserve	AK!, TAIF!	2015	Phytotaxa 226: 42	Chen Wade 3725	2014	12.12	108.96	WGS 84	10098
Phlegmariurus lancifolius V.T.Tran & N.V.Duy	Lam Dong, Lang Bian mountain	Lâm Đồng Province, Mt. Lang Biang	DLU, VTN	2016	Adansonia 38: 152	Duy & Tran 00011	2013	12.047	108.441	WGS 84	115
Plagiogyria adnata (Blume) Bedd. var. reflexa C.Chr. & Tardieu	Tonkin, Sommet de Mont Bavi	Hà Nội City, Ba Vì National Park	P!	1937	Notul. Syst. (Paris) 6: 134	Balansa 1884	1886	21.02	105.41	WGS 84	12377
Plagiogyria maxima C.Chr.	Tonkin, Laokai, Chapa	Lao Cai Province, Hoang Lien National Park	BM, P!, UC	1934	Bull. Mus. Natl. Hist. Nat., sér. 2. 6: 105	Colani 1968	1924	22.25	103.87	WGS 84	15540
Polypodium acroscopum Christ	Quang Binh, Song Gianh	Quảng Trị Province, Phong Nha – Kẻ Bàng National Park	BM, P!	1905	J. Bot. (Morot) 19: 75	Cadière 120	1903	17.5	106.1	WGS 84	35332
Polypodium ampelideum Christ	Quảng Trị, Da Noi	Quảng Trị Province, Ba Lòng Commune, Đá Nổi	P!	1905	J. Bot. (Morot) 19: 78	Cadière 45	1903	16.61	107.02	WGS 84	13227
Polypodium amplexifolium Christ	Massif du Lang-Bian	Lâm Đồng Province, Bidoup Nui Ba National Park	P!, S	1908	J. Bot. (Morot) sér. 2, 1: 237, 269	multiple syntypes	1906	12.2	108.5	WGS 84	25598
Polypodium angustialatum Bonap.	Région de Cao Bang, route de Soc Giang à Nam nbuan	Cao Bằng Province, Hà Quảng Commune, Sóc Hà	P!	1923	Notes Pteridol. 14: 151	multiple syntypes	1920	22.8	106.1	WGS 84	8247
Polypodium annamense Christ	Annam, Hué	Huế City, Bạch Mã National Park	P!	1905	J. Bot. (Morot) 19: 77	Cadière 45 bis	1905	16.1	107.8	WGS 84	19837
Polypodium banaense C.Chr.	Annam, Bana	Đà Nẵng City, Bà Nà – Núi Chúa Nature Reserve	BM, P!	1934	Bull. Mus. Natl. Hist. Nat., sér. 2. 6: 105	Sallet 3534	1927	15.99	107.99	WGS 84	6591
Polypodium boisii Christ	Quảng Trị, Tra Loc	Quảng Trị Province, Vĩnh Định Commune, Trà Lộc	P!	1905	J. Bot. (Morot) 19: 76	Cadière s.n.	1904	16.76	107.27	WGS 84	8049
Polypodium bourretii C.Chr. & Tardieu	Pia Bioc (Bao Lac)	Cao Bang Province, Bảo Lạc Commune	P!	1939	Notul. Syst. (Paris) 8: 183	multiple syntypes	1921	22.93	105.63	WGS 84	10447
Polypodium cadieri Christ	Quảng Trị, Trà Lộc	Quảng Trị Province, Vĩnh Định Commune, Trà Lộc	P!	1905	J. Bot. (Morot) 19: 76	multiple syntypes	1904	16.76	107.27	WGS 84	8049
Polypodium dissimilialatum Bonap.	Muong-Sen, Lao Kay, au bord des arroyos	Lào Cai Province, Tả Phìn Commune, Móng Sến	BM, P!	1923	Notes Ptéridol. 14: 155	multiple syntypes	1906	22.41	103.88	WGS 84	3154
Polypodium ellipticum Thunb. var. parvum Bonap.	Annam, massif de Bah-Na, 30 km SW Tourane	Đà Nẵng City, Bà Nà – Núi Chúa Nature Reserve	BM, P!	1923	Notes Pteridol. 14: 157	Sallet s.n.	1920	15.99	107.99	WGS 84	6591
Polypodium hymenolepioides Christ	Quang Binh	Quảng Trị Province, Phong Nha – Kẻ Bàng National Park	P!	1905	J. Bot. (Morot) 19: 75	Cadière 97	1903	17.5	106.1	WGS 84	35332
Polypodium incurvatum Blume var. subtrilobum Christ	Massif du Lang-Bian	Lâm Đồng Province, Bidoup Nui Ba National Park	P!	1908	J. Bot. (Morot) sér. 2, 1: 237, 268	Eberhardt 31	1906	12.2	108.5	WGS 84	25598
Polypodium lankokiense Rosenst.	Mont Bavi près de la vallée de Lankok	Hà Nội City, Ba Vì National Park	B, BM, K, L, P!	1917	Meded. Rijks-Herb. 31: 5	Balansa 1934	1888	21.02	105.41	WGS 84	12377
Polypodium megacuspe Baker	Forêts au nord d'Ouonbi	Quảng Ninh Province, Uông Bí District, Mt. Yên Tử	BM, K, P!	1890	J. Bot. 28: 266	Balansa 47	1885	21.16	106.71	WGS 84	9917
Polypodium podopterum Christ	Annam, Hué	Huế City, Bạch Mã National Park	GH, P!	1905	J. Bot. (Morot) 19: 125	multiple syntypes	1905	16.1	107.8	WGS 84	19837
Polypodium subtriquetrum Christ var. taeniopsis Christ	Dalat et Dang-Kia, Lang-Bian, 1600-1650 m	Lâm Đồng Province, Bidoup Nui Ba National Park	P!	1908	J. Bot. (Morot) sér. 2, 1: 237, 268	multiple syntypes	1906	12.2	108.5	WGS 84	25598
Polypodium tonkinense Baker	Tonkin, Tankeuin, près de Quang-Yen	Quảng Ninh Province, Quảng Yên District	BM, K, P!	1890	J. Bot. 28: 266	Balansa 148	1885	20.9	106.9	WGS 84	16540
Polypodium viscosum C.H.Wright	Tonkin, Laokai	Lao Cai Province, Hoang Lien National Park	K	1906	Bull. Misc. Inform. Kew 1906(1): 12	Wilson 36	1900	22.25	103.87	WGS 84	15540
Polystichum balansae Christ	mont Bavi, prés du village de [Van-Maon]	Hà Nội City, Ba Vì National Park	K, LE, P!	1908	Acta Hort. Petrop. 28: 193	Balansa 1849	1886	21.02	105.41	WGS 84	12377
Polystichum hagiangense Li Bing Zhang, N.T.Lu & Liang Zhang	Ha Giang Province, Bat Dai Son Provincial Protected Area	Hà Giang Province, Quản Bạ Commune, Bát Đại Sơn Nature Reserve	HN!, LE, MO	2014	Phytotaxa 175: 293	Harder et al. 6162	2001	23	105	WGS 84	19079
Polystichum indochinense Tardieu & C.Chr.	Annam, Bana	Đà Nẵng City, Bà Nà – Núi Chúa Nature Reserve	BM, P!	1938	Notul. Syst. (Paris) 7: 82	Poilane 6967	1923	15.99	107.99	WGS 84	6591
Polystichum pseudodangii Li Bing Zhang, N.T.Lu & Liang Zhang	Ha Giang Province: Quan Ba District, Nghia Thuan Commune, Bat Dai Son Nature Reserve, elev. ca. 1260 m	Hà Giang Province, Quản Bạ Commune, Bát Đại Sơn Nature Reserve	CDBI, MO, VNMN	2023	Phytotaxa 607: 86	Zhang et al. 6891	2013	23	105	WGS 84	19079
Polystichum quangbinhense Li Bing Zhang, N.T.Lu & Liang Zhang	Quang Binh, Phong Nha Ke Bang National Park	Quảng Trị Province, Phong Nha – Kẻ Bàng National Park	MO, CDBI, VNMN	2016	Phytotaxa 283: 295	Zhang et al. 7213	2014	17.5	106.1	WGS 84	35332
Polystichum unicum Li Bing Zhang, N.T.Lu & Liang Zhang	Ha Giang Province: Vi Xuyen District, Tung Ba Commune, Du Gia National Park (Khau Ca Nature Reserve), Hom Mountain	Hà Giang Province, Du Già National Park, Hom Mountain	CDBI, MO, VNMN	2023	Phytotaxa 607: 87	Zhang et al. 6933	2013	22.94	105.23	WGS 84	10239
Polystichum xuansonense Li Bing Zhang, N.T.Lu & Liang Zhang	Phu Tho Province: Tan Son District, Xuan Son Commune, Xuan Son National Park, limestone mountain	Phú Thọ Province, Xuân Sơn National Park	CDBI, MO, VNMN	2023	Phytotaxa 607: 89	Zhang et al. 6565	2013	21.12	104.94	WGS 84	11915
Pronephrium crenulatum Holttum	Langbian, prov, Ninh-Thuan	Lâm Đồng Province, Bidoup Nui Ba National Park	P!	1972	Blumea 20: 123	Eberhardt 1896	1912	12.2	108.5	WGS 84	25598
Protomarattia tonkinensis Hayata	Tonkin, Tam Dao	Tam Đảo National Park	GH, K, P!, TI	1919	Bot. Gaz. 67: 88	Hayata s.n.	1917	21.5	105.6	WGS 84	21052
Pteridrys costularis Li Bing Zhang, Liang Zhang, N.T.Lu & X.M.Zhou	Bac Kan, Na Phac District	Thái Nguyên Province, Nà Phặc Commune	MO, CDBI, VNMN	2017	Phytotaxa 324: 279	Zhang et al. 6731	2013	22.4	105.89	WGS 84	8015
Pteridrys hanoiensis Li Bing Zhang, Liang Zhang, N.T.Lu & X.M.Zhou	Hanoi, Ba Vi National Park	Hà Nội City, Ba Vì National Park	MO, CDBI, VNMN	2017	Phytotaxa 324: 282	Zhang et al. 6517	2013	21.02	105.41	WGS 84	12377
Pteridrys vietnamensis Li Bing Zhang, Liang Zhang, N.T.Lu & X.M.Zhou	Phu Tho, Xuan Son National Park	Phú Thọ Province, Xuân Sơn National Park	MO, CDBI, VNMN	2017	Phytotaxa 324: 285	Zhang et al. 6554	2013	21.12	104.94	WGS 84	11915
Pteris cadieri H.Christ	Quang Binh, Song Gianh	Quảng Trị Province, Phong Nha – Kẻ Bàng National Park	BM, P!	1905	J. Bot. (Morot) 19: 72	Cadière 86	1904	17.5	106.1	WGS 84	35332
Pteris dissitifolia Baker	Tonkin, Environs de Tu-Phap, dans les lieux ombragés	Hà Nội City, Ba Vì National Park	BM, K, P!	1890	J. Bot. 28: 263	Balansa 1970	1886	21.02	105.41	WGS 84	12377
Pteris finotii Christ	Quảng Trị, Duong Le	Quảng Trị Province, Dương Lệ Commune	P!	1905	J. Bot. (Morot) 19: 72	Cadière s.n.	1905	17.93	106	WGS 84	13971
Pteris finotii Christ var. minor Bonap.	Village de Khuoi chu	Cao Bang Province, Bảo Lạc Commune	P!	1921	Notes Pteridol. 13: 107	multiple syntypes	1920	22.93	105.63	WGS 84	10447
Pteris indochinensis Christ	Massif du Tam-Dao, 900 m	Tam Đảo National Park	P!	1908	J. Bot. (Morot) sér. 2, 1: 234, 266	Eberhardt s.n.	1908	21.5	105.6	WGS 84	21052
Pteris langsonensis Li Bing Zhang, Liang Zhang & N.T.Lu	Lang Son, Huu Lung, Huu Lien	Lạng Sơn Province, Khu Dự trữ Thiên nhiên Hữu Liên	MO, CDBI, VNMN	2015	Phytotaxa 238: 283	Zhang et al. 6593	2013	21.67	106.34	WGS 84	10520
Pteris porphyrophlebia C.Chr. & Ching ex Ching	Province de Hoa Binh	Phú Thọ Province, Ngọc Sơn Commune, Ngọc Sơn – Ngổ Luông Nature Reserve	BM, P!	1936	Lingnan Sc. Journ. 15: 393	Colani 3451	1926	20.44	105.3	WGS 84	4936
Pteris quadriaurita Retz. var. infurcata Bonap.	Annam, Province de Thua-Thien, Haute valee de la rivere de Cu-Bi, au nord de Hua, Ha-Loi	Huế City, Phong Điền District, Phong Xuân	P!	1918	Notes Pteridol. 7: 180	Eberhardt 390	1910	16.47	107.32	WGS 84	4979
Pteris quadriaurita Retz. var. parviloba Christ	Tonkin, Cao Bang	Cao Bằng Province	P!	1898	Bull. Sci. France et Belg. 28: 264, pl. 12: 3	Billet s.n.	1892	22.8	106.1	WGS 84	80576
Pteris quadriaurita Retz. var. pseudogrevilleana Bonap.	Cao Bang, nui Nhat Ty	Cao Bằng Province, Phia Oac-Phia Den National Park, Niot Ti peak	P!	1921	Notes Pteridol. 13: 108	Bourret 103	1920	22.59	105.88	WGS 84	7507
Pteris squamaestipes C.Chr & Tardieu	Tonkin, vers le kilom, 4 du sentier forestier de Chapa à Ta Phinh	Lào Cai Province, Tả Phìn Commune	BM, P!	1937	Notul. Syst. (Paris) 6: 143, t. 1 (1)	Pételot 4471	1932	22.4	103.87	WGS 84	6603
Pteris vittata L. var. latebasis C.Chr.	Tonkin, Tankeuin, près de Quang-Yen	Quảng Ninh Province, Quảng Yên District	P!	1937	Notul. Syst. (Paris) 6: 146	Balansa 112	1885	20.9	106.9	WGS 84	16540
Rumohra grossa Tardieu & C.Chr.	Annam, Nha-trang, en forêt près du Song-tan, alt, 1200 m	Khánh Hòa Province, Hòn Bà Nature Reserve	P!	1938	Notul. Syst. (Paris) 7: 85	Poilane 3766	1922	12.12	108.96	WGS 84	10098
Rumohra tonkinensis Ching	Annam, Bana	Đà Nẵng City, Bà Nà – Núi Chúa Nature Reserve	BM, P!, US	1934	Sinensia 5: 52	Petelot 3502	1926	15.99	107.99	WGS 84	6591
Selaginella coriaceifolia X.M.Zhou, N.T.Lu & Li Bing Zhang	Quang Binh Province: Phong Nha Ke Bang National Park	Quang Binh Province: Phong Nha Ke Bang National Park	VNMN, CDBI, MO	2020	Phytotaxa 453(2): 125	Zhang et al. 7307	2020	17.5	106.1	WGS 84	35332
Selaginella dolichoclada Alston	Forêts du mont Bavi, près de la pagode de Dein-Touan	Hà Nội City, Ba Vì National Park, Đền Thượng	B, K, P!	1932	J. Bot. 70: 64, no. 5	Balansa 1994	1886	21.02	105.41	WGS 84	12377
Selaginella petelotii Alston	Annam, Bana	Đà Nẵng City, Bà Nà – Núi Chúa Nature Reserve	P!	1941	Fl. Indo-Chine 7: 562, t. 66, f. 1–5	Pételot 4664	1926	15.99	107.99	WGS 84	6591
Selaginella pseudorepanda Shalimov	Khanh Hoa, Hon Tre	Khánh Hòa Province, Hòn Tre	LE	2026	Turczaninowia 29: 60	Kudryavtzeva & Ogureeva Flora Vietnamica 233	1990	12.21	109.28	WGS 84	6013
Selaginella pseudotamariscina X.C.Zhang & C.W.Chen	Khanh Hoa Province, Orchid Island	Khánh Hòa Province, Hoa Lan Island Resort	SGN!, PE!, SING!, TAIF!	2022	Guihaia 42(10): 1635	Chen Wade5314	2018	12.406	109.239	WGS 84	91
Selaginella rolandi-principis Alston	Annam, massif de Bah-Na, 30 km SW Tourane	Đà Nẵng City, Bà Nà – Núi Chúa Nature Reserve	BM, P!	1934	J. Bot. 72: 228–229	Sallet s.n.	1920	15.99	107.99	WGS 84	6591
Selaginella tonkinensis Baker	Mont Bavi	Hà Nội City, Ba Vì National Park	K, P!	1890	J. Bot. 28: 268	Balansa 1997	1888	21.02	105.41	WGS 84	12377
Sphaerostephanos gaudichaudii Holttum	Tourane	Đà Nẵng City	BM, K	1979	Kew Bull. 34(2): 228	Gaudiehaud 9	1837	15.8	108.1	WGS 84	97003
Stegnogramma australis C.W.Chen & L.Y.Kuo	Lam Dong, Bidoup Nui-ba National Park	Lâm Đồng Province, Bidoup Nui Ba National Park	SGN!, TAIF!	2019	Syst. Bot. 44: 771	Chen Wade5338	2018	12.2	108.5	WGS 84	25598
Tectaria danangensis S.Y.Dong	Bach Ma National Park, 680 m, On the border between Da Nang and Thua Thien Hue Prov.	Huế City, Bạch Mã National Park	IBSC, HNU	2022	Phytotaxa 194: 6, figs. 1, 2	Dong 4909	2017	16.1	107.8	WGS 84	19837
Tectaria poilanei Tardieu	Annam, massif du braïan près de Djiring, province du Haut Donaï	Lam Dong Province, Di Linh Commune	P!	1941	Bull. Soc. Bot. France 87: 366, t. 1 (3–4)	Poilane 24074	1935	11.55	108.15	WGS 84	3519
Tectaria stenosemioides Tardieu & C.Chr.	Quảng Trị, An Do	Quảng Trị Province, Ba Lòng Commune	BM, P!	1938	Notul. Syst. (Paris) 7: 88	Cadière 14	1910	16.61	107.02	WGS 84	13227
Tectaria triglossa Tardieu & C.Chr.	Annam, Indo-china, Hue and vicinity	Huế City, Bạch Mã National Park	BM, P!	1938	Notul. Syst. (Paris) 7: 92	Clemens & Clemens 4106	1927	16.1	107.8	WGS 84	19837
Tectaria variabilis Tardieu & Ching	Quang Binh, Chua Nghe	Quảng Trị Province, Phong Nha – Kẻ Bàng National Park	P!, PE	1935	Notul. Syst. (Paris) 5: 81	Cadiere 12	1902	17.5	106.1	WGS 84	35332
Thelypteris banaensis Tardieu & C.Chr.	Mt, Bana, (Annam central - Tourane)	Đà Nẵng City, Bà Nà – Núi Chúa Nature Reserve	P!	1938	Notul. Syst. (Paris) 7: 66	Cadière 34	1934	15.99	107.99	WGS 84	6591
Thelypteris glanduligera (Kunze) C.Chr. var. atripes Tardieu & C.Chr.	Dalat, ravin entre pavillon de Cochinchine et pavillon d'Annam	Lâm Đồng Province, Bidoup Nui Ba National Park	P!	1941	Fl. Indo-Chine 7: 365	multiple syntypes	1914	12.2	108.5	WGS 84	25598
Thelypteris petelotii Ching	Chapa	Lao Cai Province, Hoang Lien National Park	P!, UC	1936	Bull. Fan Mem. Inst. Biol. Bot. 6: 326	Pételot 3630	1929	22.25	103.87	WGS 84	15540
Thelypteris yunkweiensis Ching	Ravin entre le sentier de la Ph,,, et le sentier du site "Moullon", Tonkin, Chapa	Lao Cai Province, Hoang Lien National Park	P!, UC	1936	Bull. Fan Mem. Inst. Biol. Bot. 6: 274	Pételot 3642	1929	22.25	103.87	WGS 84	15540
Trichomanes cystoseiroides Christ ex Tardieu & C.Chr.	Tonkin; Vallée de Yen-Lang, près de Tu-vu	Tam Đảo National Park	K, P!	1934	Bull. Mus. Natl. Hist. Nat., sér. 2. 6: 385	multiple syntypes	1888	21.5	105.6	WGS 84	21052
Trichomanes javanicum Blume var. glabra Bonap.	Quảng Trị, Ba Lòng	Quảng Trị Province, Ba Lòng Commune	P!	1918	Notes Pteridol. 7: 142	multiple syntypes	1905	16.61	107.02	WGS 84	13227
Trichomanes rigidum Sw. var. platyrachis Christ	Tonkin, Cao Bang	Cao Bằng Province	P!	1898	Bull. Sci. France et Belg. 28: 260, pl. 12: 1 & 2	Billet s.n.	1893	22.8	106.1	WGS 84	80576
Vittaria ensata Christ	Massif du Lang-Bian, Rives du Kamly	Lâm Đồng Province, Bidoup Nui Ba National Park	BM, P!, S	1908	J. Bot. (Morot) sér. 2, 1: 240, 274	multiple syntypes	1906	12.2	108.5	WGS 84	25598
Xiphopterella parva Parris	Lam Dong, Bidoup Nui-ba National Park	Lâm Đồng Province, Bidoup Nui Ba National Park	AK!, SGN!, TAIF!	2015	Phytotaxa 226: 43	Chen Wade1626	2011	12.2	108.5	WGS 84	25598
